# Supplementary material for: Corruption and instutitions: An analysis for the Colombian case
Source: Heliyon. 2020 Sep 18;6(9):e04874. doi: 10.1016/j.heliyon.2020.e04874 (PMC7509193; doi:10.1016/j.heliyon.2020.e04874)
Supplement: Supplementary file 1 — BaseOtos.dta [file mmc1.zip]

Archive with 1 entries (1 files):
- hly_4874_BaseOtos_mmc1.dta
